# Supplementary material for: Micro Salting-Out Assisted Matrix Solid-Phase Dispersion: A Simple and Fast Sample Preparation Method for the Analysis of Bisphenol Contaminants in Bee Pollen
Source: Molecules. 2021 Apr 18;26(8):2350. doi: 10.3390/molecules26082350 (PMC8074014; doi:10.3390/molecules26082350)
Supplement: Supplementary file 1 [file molecules-26-02350-s001.zip]

Archive with 1 entries (1 files):
- molecules-1170236-supplementary.pdf
